# Supplementary material for: Effects of Low-Voltage Electrostatic Field Combined with Modified Atmosphere Packaging on Postharvest Quality and Senescence of Chinese Flowering Cabbage
Source: Foods. 2026 May 11;15(10):1674. doi: 10.3390/foods15101674 (PMC13205157; doi:10.3390/foods15101674)
Supplement: Supplementary file 1 [file foods-15-01674-s001.zip]

Archive with 1 entries (1 files):
- foods-4278651-supplementary.pdf
